# Supplementary material for: The Third Extracellular Loop of Mammalian Odorant Receptors Is Involved in Ligand Binding
Source: Int J Mol Sci. 2022 Oct 18;23(20):12501. doi: 10.3390/ijms232012501 (PMC9604345; doi:10.3390/ijms232012501)
Supplement: Supplementary file 1 [file ijms-23-12501-s001.zip]

Archive with 1 entries (1 files):
- ijms-1884216-supplementary.pdf
